# Supplementary material for: Electro-Design of Bimetallic PdTe Electrocatalyst for Ethanol Oxidation: Combined Experimental Approach and Ab Initio Density Functional Theory (DFT)—Based Study
Source: Nanomaterials (Basel). 2022 Oct 14;12(20):3607. doi: 10.3390/nano12203607 (PMC9610566; doi:10.3390/nano12203607)
Supplement: Supplementary file 1 [file nanomaterials-12-03607-s001.zip]

Archive with 1 entries (1 files):
- nanomaterials-1947522-supplementary conversion.pdf
